# Supplementary material for: Base Excision Repair in Mitotic Cells and the Role of Apurinic/Apyrimidinic Endonuclease 1 (APE1) in Post-Mitotic Transcriptional Reactivation of Genes
Source: Int J Mol Sci. 2024 Nov 27;25(23):12735. doi: 10.3390/ijms252312735 (PMC11641725; doi:10.3390/ijms252312735)
Supplement: Supplementary file 1 [file ijms-25-12735-s001.zip]

Archive with 1 entries (1 files):
- ijms-3325146-supplementary.pdf
